# Supplementary material for: Prey and predator density‐dependent interactions under different water volumes
Source: Ecol Evol. 2021 Mar 30;11(11):6504–12. doi: 10.1002/ece3.7503 (PMC8207356; doi:10.1002/ece3.7503)
Supplement: Supplementary file 1 — Data S1 [file ECE3-11-6504-s001.csv]

rep	pred	density	depth	eaten	alive
1	1	2	40	2	0
1	1	2	80	1	1
1	1	4	40	4	0
1	1	4	80	3	1
1	1	8	40	4	4
1	1	8	80	2	6
1	1	16	40	5	11
1	1	16	80	3	13
1	1	32	40	4	28
1	1	32	80	2	30
1	1	64	40	4	60
1	1	64	80	3	61
1	2	2	40	2	0
1	2	2	80	2	0
1	2	4	40	4	0
1	2	4	80	4	0
1	2	8	40	4	4
1	2	8	80	2	6
1	2	16	40	8	8
1	2	16	80	6	10
1	2	32	40	5	27
1	2	32	80	6	26
1	2	64	40	5	59
1	2	64	80	2	62
1	3	2	40	2	0
1	3	2	80	2	0
1	3	4	40	4	0
1	3	4	80	4	0
1	3	8	40	4	4
1	3	8	80	5	3
1	3	16	40	7	9
1	3	16	80	8	8
1	3	32	40	3	29
1	3	32	80	4	28
1	3	64	40	5	59
1	3	64	80	5	59
1	4	2	40	2	0
1	4	2	80	2	0
1	4	4	40	2	2
1	4	4	80	4	0
1	4	8	40	7	1
1	4	8	80	7	1
1	4	16	40	9	7
1	4	16	80	6	10
1	4	32	40	4	28
1	4	32	80	10	22
1	4	64	40	11	53
1	4	64	80	8	56
2	1	2	40	2	0
2	1	2	80	2	0
2	1	4	40	2	2
2	1	4	80	4	0
2	1	8	40	2	6
2	1	8	80	2	6
2	1	16	40	7	9
2	1	16	80	6	10
2	1	32	40	3	29
2	1	32	80	2	30
2	1	64	40	3	61
2	1	64	80	4	60
2	2	2	40	2	0
2	2	2	80	2	0
2	2	4	40	4	0
2	2	4	80	4	0
2	2	8	40	4	4
2	2	8	80	6	2
2	2	16	40	10	6
2	2	16	80	10	6
2	2	32	40	4	28
2	2	32	80	4	28
2	2	64	40	3	61
2	2	64	80	6	58
2	3	2	40	2	0
2	3	2	80	2	0
2	3	4	40	4	0
2	3	4	80	4	0
2	3	8	40	6	2
2	3	8	80	3	5
2	3	16	40	13	3
2	3	16	80	6	10
2	3	32	40	10	22
2	3	32	80	8	24
2	3	64	40	8	56
2	3	64	80	3	61
2	4	2	40	2	0
2	4	2	80	2	0
2	4	4	40	4	0
2	4	4	80	4	0
2	4	8	40	7	1
2	4	8	80	7	1
2	4	16	40	14	2
2	4	16	80	7	9
2	4	32	40	13	19
2	4	32	80	15	17
2	4	64	40	10	54
2	4	64	80	18	46
3	1	2	40	2	0
3	1	2	80	0	2
3	1	4	40	0	4
3	1	4	80	0	4
3	1	8	40	1	7
3	1	8	80	2	6
3	1	16	40	1	15
3	1	16	80	1	15
3	1	32	40	1	31
3	1	32	80	1	31
3	1	64	40	4	60
3	1	64	80	2	62
3	2	2	40	1	1
3	2	2	80	1	1
3	2	4	40	1	3
3	2	4	80	1	3
3	2	8	40	1	7
3	2	8	80	2	6
3	2	16	40	4	12
3	2	16	80	3	13
3	2	32	40	3	29
3	2	32	80	4	28
3	2	64	40	3	61
3	2	64	80	5	59
3	3	2	40	2	0
3	3	2	80	2	0
3	3	4	40	1	3
3	3	4	80	3	1
3	3	8	40	2	6
3	3	8	80	3	5
3	3	16	40	5	11
3	3	16	80	2	14
3	3	32	40	4	28
3	3	32	80	5	27
3	3	64	40	4	60
3	3	64	80	10	54
3	4	2	40	1	1
3	4	2	80	2	0
3	4	4	40	2	2
3	4	4	80	3	1
3	4	8	40	4	4
3	4	8	80	3	5
3	4	16	40	4	12
3	4	16	80	6	10
3	4	32	40	6	26
3	4	32	80	8	24
3	4	64	40	8	56
3	4	64	80	7	57
4	1	2	40	2	0
4	1	2	80	1	1
4	1	4	40	1	3
4	1	4	80	2	2
4	1	8	40	1	7
4	1	8	80	1	7
4	1	16	40	1	15
4	1	16	80	1	15
4	1	32	40	3	29
4	1	32	80	1	31
4	1	64	40	9	55
4	1	64	80	8	56
4	2	2	40	1	1
4	2	2	80	0	2
4	2	4	40	2	2
4	2	4	80	1	3
4	2	8	40	2	6
4	2	8	80	2	6
4	2	16	40	1	15
4	2	16	80	6	10
4	2	32	40	10	22
4	2	32	80	2	30
4	2	64	40	4	60
4	2	64	80	4	60
4	3	2	40	2	0
4	3	2	80	2	0
4	3	4	40	2	2
4	3	4	80	2	2
4	3	8	40	3	5
4	3	8	80	1	7
4	3	16	40	2	14
4	3	16	80	5	11
4	3	32	40	3	29
4	3	32	80	3	29
4	3	64	40	7	57
4	3	64	80	10	54
4	4	2	40	2	0
4	4	2	80	1	1
4	4	4	40	2	2
4	4	4	80	2	2
4	4	8	40	4	4
4	4	8	80	4	4
4	4	16	40	10	6
4	4	16	80	3	13
4	4	32	40	8	24
4	4	32	80	11	21
4	4	64	40	8	56
4	4	64	80	13	51
5	1	2	40	2	0
5	1	2	80	1	1
5	1	4	40	0	4
5	1	4	80	0	4
5	1	8	40	2	6
5	1	8	80	1	7
5	1	16	40	2	14
5	1	16	80	2	14
5	1	32	40	3	29
5	1	32	80	2	30
5	1	64	40	9	55
5	1	64	80	8	56
5	2	2	40	2	0
5	2	2	80	1	1
5	2	4	40	2	2
5	2	4	80	1	3
5	2	8	40	3	5
5	2	8	80	4	4
5	2	16	40	7	9
5	2	16	80	2	14
5	2	32	40	1	31
5	2	32	80	9	23
5	2	64	40	8	56
5	2	64	80	9	55
5	3	2	40	1	1
5	3	2	80	2	0
5	3	4	40	2	2
5	3	4	80	4	0
5	3	8	40	2	6
5	3	8	80	3	5
5	3	16	40	5	11
5	3	16	80	5	11
5	3	32	40	6	26
5	3	32	80	7	25
5	3	64	40	7	57
5	3	64	80	13	51
5	4	2	40	2	0
5	4	2	80	0	2
5	4	4	40	3	1
5	4	4	80	4	0
5	4	8	40	3	5
5	4	8	80	4	4
5	4	16	40	6	10
5	4	16	80	9	7
5	4	32	40	9	23
5	4	32	80	4	28
5	4	64	40	10	54
5	4	64	80	8	56
